# Supplementary material for: Data based investigation of the energy metering type, billing and usage of sampled residents of Ota Community in Nigeria
Source: Data Brief. 2018 Jul 27;20:159–72. doi: 10.1016/j.dib.2018.07.047 (PMC6091238; doi:10.1016/j.dib.2018.07.047)
Supplement: Supplementary file 2 — Supplementary material. [file mmc2.xlsx]

## Sheet: Dataset
A1	A2	B1	B2a	B3	B6	B7	B8	B9	C1	C2	C3	C4	D1	D2	F1	F2	F3	F4	F5	F6	F7	F8	F9	F10	F11	F12	F13	F14	F15	F16	F17	F18	F19	F20	F21	F22	F23	F24
2	4	1	0	1	3	0	2	2500	2000	1	1200	800	6	3	0	0	0	1	0	1	1	1	1	0	1	1	1	0	1	0	0	0	0	0	0	1	1	0
5	4	1	1	1	3	1	2	3000	4000	0	4000		7	3	0	0	1	1	0	1	1	1	1	1	1	1	0	0	0	0	1	0	1	0	0	1	0	0
4	4	1	1	1	3	1	2	10000	3500	1	2500	1000	6	2	0	0	0	0	0	1	1	1	1	1	1	1	1	0	1	0	0	0	0	0	0	1	1	0
7	12	1	0	0	3	1	2	17000	6500	1	6000	500	5	2	1	1	1	0	1	1	0	1	1	0	1	1	1	0	1	0	0	0	0	0	1	1	1	0
3	4	1	1	1	1	1	1	7500	2500	0	2500		8	3	0	0	0	0	0	0	1	1	1	1	1	1	1	0	0	0	0	0	1	0	0	1	1	0
3	4	1	1	1	3	1	2	700	1000	1	800	200	4	2	0	0	0	0	0	0	0	1	0	1	1	0	0	0	0	0	0	0	1	0	0	1	1	0
1	2	1	1	1	3	1	2	1000	800	0	800		6	3	0	0	0	0	0	0	0	1	0	0	1	0	0	1	1	0	0	0	0	0	0	1	1	0
3	3	1	1	1	1	1	2	5000	2500	1	2000	500	10	3	0	0	0	0	0	1	1	1	1	1	1	1	1	0	1	0	0	0	0	1	1	1	0	0
4	6	1	0	1	3	1	2	4000	5000	0	5000		8	3	0	0	0	0	0	1	0	1	1	0	1	1	1	0	1	0	0	0	0	0	0	1	1	0
2	4	1	0	1	3	1	2	2000	1500	1	1200	300	6	3	0	0	0	1	0	0	1	1	1	1	1	1	1	0	1	0	0	0	0	0	0	1	1	0
4	4	1	1	1	1	1	2	4000	6000	1	2500	3500	6	3	0	0	0	0	1	0	0	0	1	0	0	1	1	0	1	0	0	1	1	0	1	1	1	0
2	2	1		1	1	1	2	15000	1500	0	1000	500		2	0	0	0	0	0	0	0	0	0	0	0	1	0	0	0	0	1	0	0	0	1	0	0	0
3	4	1	1	1	1	1	2	2500	3000	0	3000		3	3	0	0	0	0	0	1	1	1	0	1	1	1	1	0	1	0	0	1	0	0	1	1	0	0
1	2	1		1	3	1	2	3600	3000	1	1000	2000	4	3	0	0	0	0	0	0	0	0	0	1	0	1	0	1	1	0	0	0	0	0	1	1	1	0
2	4	1		0	3	1	2	5000	400	0	400		12	3	0	0	0	0	0	0	0	0	0	0	0	1	1	0	1	0	0	0	0	1	1	1	1	0
5	5	1	1	0	1	0			2000	1	1000	1000	4	3	0	0	1	0	1	1	1	1	1	0	1	1	1	0	1	0	0	0	0	0	1	1	1	0
2	6	1	1	1	1	1	2	7000	4500	1	2000	2500	12	3	0	0	1	1	0	1	1	1	1	1	1	1	1	0	1	0	1	0	1	0	1	1	1	0
5	5	1	1	0	1	0			2000	0	2000		6	3	0	0	0	0	0	1	1	1	1	0	1	1	0	1	1	0	1	0	0	0	1	1	1	1
4	2	1	1	1	1		2	15000	4000	1	2000	2000	6	3	0	0	0	1	0	1	1	1	1	1	1	1	1	0	1	0	0	0	0	0	1	1	1	0
4	6	1	1	0	1	1	2	2000	2000	0	2000		10	3	0	0	1	0	1	1	0	0	1	0	0	1	1	0	0	0	0	1	0	0	1	1	0	0
5	7	1	1	0	1	1	2	10000	6000	1	3000	3000	8	3	0	1	1	1	1	0	1	1	1	0	0	0	1	0	1	0	1	0	0	0	1	1	0	0
5	4	1	1	0	1	1	2	4000	3000	1	2000	1000	3	3	1	1	1	1	1	1	1	1	0	0	1	1	1	1	1	0	1	1	0	0	1	1	1	0
4	3	1	1	1	1	0			1500	1	1000	500	6	3	0	0	0	0	1	1	1	0	0	0	0	1	1	0	0	0	0	0	0	0	0	1	1	0
4	4	1	1	1	1	1	2	2000	2000	1	500	1500	5	3	0	1	0	0	0	0	1	0	0	0	1	1	1	0	1	0	0	0	0	0	0	1	1	0
5	4	1	1	0	1	1	1	2000	5000	1	1500	3500	10	3	0	0	1	0	0	1	1	0	0	0	1	1	1	0	1	0	1	1	0	0	1	1	1	0
6	6	1	1	0	1	1	2	12000	5000	0	5000		18	3	1	0	1	0	1	1	1	1	1	0	0	1	1	0	0	1	0	1	1	0	1	1	0	0
5	7	1	1	0	1	1	2	10000	2000	0	2000		3		0	0	1	0	1	0	1	1	1	1	1	1	1	0	1	0	1	0	1	1	0	1	0	1
6	5	1	1	1	1	1	2	30000	3000	0	3000		2	3	0	0	1	0	0	1	1	0	1	0	0	1	1	0	1	0	1	1	0	0	0	1	1	0
3	1	1	1	1	1	1	2	2000	1200	0	1200		3	3	0	0	0	0	0	0	1	1	0	1	1	1	0	1	1	0	1	0	0	0	1	1	0	0
6	6	1	0	0	1	1	1		10000	1	2500	7500	4	3	0	0	0	0	1	1	1	1	0	0	1	1	1	0	1	0	1	0	0	0	1	1	0	0
5	3	1	1	0	1	1	2	3000	4500	0	4500		23	3	0	0	1	0	0	1	1	1	0	0	0	1	1	0	0	0	0	0	0	0	1	1	1	0
6	8	1	1	0	1	1	2	10000	3500	1	1500	2000	1	3	0	0	1	0	0	6	6	6	0	0	0	1	1	0	0	0	1	0	0	0	1	1	1	0
6	6	1	1	1	1	1	2	1000	7000	1	4000	3000	18	3	0	0	1	0	1	0	1	1	0	0	0	1	1	0	1	0	0	0	0	0	1	1	1	0
5	2	1	1	0	1	1	2		2000	0	2000		8	3	0	0	0	0	0	1	1	1	1	0	0	1	1	0	1	0	1	0	0	0	1	0	0	0
3	3	1	1	1	1	1	2	10000	2000	1	1000	1000	10	3	0	0	1	1	1	0	0	1	1	1	1	1	1	0	1	0	1	0	0	0	1	1	0	0
3	2	1	1	1	1	1	2	6000	2500	1	1000	1500	13	3	0	0	0	1	0	1	1	1	0	1	1	1	1	0	1	0	1	0	0	0	1	1	0	0
2	2	1	1	0	1	0	2	2000	2000	1	500	1500	4	2	1	0	0	0	0	0	1	0	0	1	1	0	1	0	1	1	0	0	0	0	1	0	1	0
3	1	1	1	0	1	0			3000	1	1000	2000	17	4	0	0	0	1	0	1	1	0	1	0	0	0	1	0	1	0	0	1	0	0	1	0	0	0
5	4	1	1	0	1	1	2	30000	2000	0	2000		2	2	0	0	0	0	0	0	1	0	0	0	0	0	1	0	0	0	0	0	0	0	1	1	1	0
4	2	1	1	1	1	1	2		3000	1	1500	1500	24	4	0	0	0	0	0	0	1	0	0	0	0	1	1	0	1	0	0	0	1	0	1	1	0	0
4	7	1	1	0	1	1	2	31000	3000	1	1000	2000	12	3	0	0	0	0	0	1	0	0	1	0	0	1	1	0	1	0	1	0	0	1	1	1	0	0
3	3	1	1	0	1	1	2	4000	1000	1	200	800	3	3	0	0	1	0	1	1	1	1	1	0	0	1	0	1	1	0	1	0	1	0	0		1	0
5	4	1	1	0	1	0			4000	1	1000	3000	3	3	0	0	0	0	1	0	0	1	0	1	1	1	1	0	1	0	1	0	0	1	0	1	1	0
3	1	1	1	1	1	1	2	2000	500	1	300	200	12	3	0	0	0	0	0	1	1	1	0	1	0	0	0	1	0	0	1	0	0	1	1	1	1	0
4	4	1	1	0	1	1	2	6500	2500	0	2500		7	3	0	1	0	1	1	0	0	1	1	0	0	0	1	0	0	0	1	0	0	0	1	1	1	0
2	5	1	1	0	1	0		3000	1500	1	700	800	16	3	0	0	1	0	1	0	0	1	0	0	1	1	1	0	0	0	0	0	0	0	1	1	1	0
4	2	1	1	1	1	1	2	2000	4000	0	4000		23.5	3	0	0	0	0	0	1	1	1	0	0	0	1	1	0	0	0	0	0	0	0	1	1	0	0
5	4	1	1	0	1	0			2000	0	2000		4	3	0	0	0	0	1	1	0	1	0	1	0	1	1	0	1	0	0	0	0	0	1	1	1	0
4	6	1	1	0	1	1	2	18000	2000	1	1000	1000	5	2	0	0	0	0	0	1	0	0	0	0	0	1	0	1	0	0	0	0	1	0	0	1	0	0
3	4	1	1	1	1	1	2	3500	1800	1	500	1300	3	3	0	0	0	1	1	0	1	1	1	1	0	1	0	1	1	0	1	0	1	0	0	1	1	0
4	5	1	1	0	1	1	2	12500	700	0	700		3	3	0	0	1	0	1	0	0	0	0	0	0	1	1	0	1	0	1	0	0	0	1	0	1	0
5	5	1	1		1	1	2	4000	8000	1	4000	4000	14	3	0	1	1	1	1	1	1	1	1	0	1	1	1	0	1	0	1	0	1	0	1	1	1	0
7	6	1	1		1	1	3		6000	0	6000		8	4	0	1	1	1	1	1	1	1	1	1	1	1	1		1	0	1	0	1	1	1	1	1	0
3	2	1	1		1	0			700	0	700		3	2	0	0	1	0	0	0	0	1	0	0	0	1	0	1	1	0	1	0	1	0	0	1	0	1
5	6	1	1	0	1	1	2	14000	7000	1	5000	2000	12	4	0	1	1	1	1	1	0	1	1	0	1	1	1	0	1	0	1	0	1	0	1	1	1	0
4	5	1	1		1	0			1500	0	1500		4	3	0	0	0	0	1	0	0	1	1	0	0	1	0	1	1	0	0	0	0	0	1	0	0	0
3	1	1	1	1	1	1	2	5000	500	0	500		0.5	3	0	0	1	0	0	0	1	1	1	0	0	1	1	0	1	0	1	0	1	0	1	1	0	0
4	2	1	1	0	1	1	1	6000	3000	1	1000	2000	1	3	0	0	0	0	0	0	1	1	0	0	0	1	0	0	0	0	1	0	1	0	0	1	1	0
4	6	1	1	0	1	1	2	4000	2000	1	1000	1000	14	3	0	0	0	0	1	0	0	1	0	0	1	1	0	1	1	0	0	0	1	0	0	1	0	0
4	6	1	1	0	1	1	2	2500	2000	0	1500	500	10	2	0	0	0	0	1	1	0	1	0	0	0	1	1	0	0	0	0	0	0	0	1	0	1	0
4	4	1	1	0	1	1	2	4000	2000	0	2000		6	3	0	0	1	1	1	0	0	1	0	1	0	1	1	0	1	0	1	0	1	0	1	1	1	0
4	2	1	1	0	1	1	2	2000	1000	0	1000		4	3	0	0	0	0	0	1	1	0	1	0	0	1	1	0	1	0	1	0	1	0	1	1	0	0
5	7	1	1	1	1	1	2	4000	2000	1	1000	1000	1	3	0	0	1	0	0	1	1	1	0	0	0	1	1	0	0	0	0	0	0	0	1	1	1	0
4	5	1	1	1	1	1	2	2000	4000	1	2500	1500	8	3	0	0	0	0	0	0	1	1	0	0	1	1	1	0	0	0	0	0	0	0	1	1	1	0
5	6	1	1	0	1	1	2		6000	0	6000		16	3	0	0	1	0	0	0	1	0	0	0	0	1	1	0	1	0	1	0	0	0	1	1	0	0
4	3	1	1	1	1	0			2000	0	2000		20	3	0	0	0	0	0	1	1	1	0	1	0	1	1	0	1	0	0	0	0	0	1	0	0	0
5	5	1	1	0	1	1	2	5000	2000	0	2000		7	3	0	1	1	0	1	0	0	1	1	0	0	1	1	0	0	0	1	0	0	0	1	1	1	0
3	6	1	1	0	1	1	2	21750	5000	1	2500	2500	4	3	0	0	0	0	0	0	0	0	0	1	1	1	1	0	1	0	0	0	1	0	1	1	1	0
4	7	1	1	0	1	1	5		4000	1	1500	2500	24	3	0	0	1	0	0	0	1	1	0	0	0	1	1	0	0	0	1	0	1	1	1	1	0	0
7	5	1	1	0	1	0			5000	0	5000		23	3	0	1	0	1	1	0	1	1	1	0	1	1	1	0	0	0	1	0	1	1	1	1	0	0
1	1	1	1	0	1	0			1000	0	1000		20	3	1	1	0	0	0	0	0	0	0	0	1	1	0	0	0	0	1	0	0	0	1	1	0	0
5	3	1	1	0	1	1	2	5000	3000	1	1000	2000	12	3	0	1	1	0	1	0	0	1	0	0	0	1	1	0	0	0	1	0	0	1	1	1	0	0
5	4	1	1	0	1	1	2	10000	5000	0	5000		15	3	0	1	1	1	1	1	1	1	1	0	1	1	1	0	1	0	1	0	0	0	1	1	0	0
3	3	1	1	1	1	1	2		1500	0	1500		20	3	0	0	0	0	0	0	0	0	1	1	0	1	1	0	1	0	1	0	1	0	1	1	0	0
6	7	1	1	0	1	1	2	10000	5000	1	2000	3000	14	3	1	1	1	0	1	1	1	1	1	0	0	1	1	0	1	0	1	0	1	1	1	1	1	0
6	7	1	1	0	1				3000	0	2000	1000	14	3	0	0	0	1	1	1	1	1	1	1	0	1	1	0	0	0	0	0	1	0	1	1	0	0
2	3	1	1	1	1	0			3000	1	2000	1000	5	3	0	1	0	0	1	0	1	1	0	1	0	1	1	0	1	0	0	1	0	0	1	1	1	0
5	4	1	1		1	1	2	7000	6000	1	3000	3000	6	3	0	0	0	0	1	1	0	1	0	0	0	1	1	0	1	0	0	0	1	0	0	1	1	0
5	1	0		0	1	0			4000	1	2000	2000	16	2	0	0	0	1	1	1	1	1	0	1	1	1	1	0	0	0	1	0	0	0	1	1	0	0
5	5	1	1		1	1	2	7000	4000	1	2000	2000	3	3	0	0	0	0	0	1	1	1	0	0	0	1	1	0	1	0	0	0	1	0	0	1	1	0
4	7	0		0	1	1	1	10000	5000	1	2000	3000	14	2	0	1	0	1	1	1	1	1	1	1	1	1	1	0	0	0	0	0	1	0	0	1	0	0
5	6	1	1		1	1	2	6000	3000	1	1500	1500	0.5	3	0	0	0	0	1	0	1	1	0	0	0	1	1	0	0	0	0	0	1	0	0	1	1	0
4	3	1	1	0	1	0			4500	0	4500		3	4	0	0	0	1	1	1	0	0	0	0	0	0	1	0	1	0	1	0	0	0	1	1	0	0
4	3	1	1	0	1	1	2	3000	5000	1	2000	3000	1	3	0	0	0	0	0	0	1	1	0	0	0	1	1	0	1	0	1	0	1	0	1	0	1	0
5	4	1	1		1	1	2	15000	6000	1	2000	4000	10	3	1	0	1	1	1	1	1	1	1	1	1	0	1	0	1	0	1	0	0	0	0	0	1	0
6	5	1	1		1	1	2	10000	2000	1	1000	1000	16	3	0	0	1	1	1	1	1	1	1	0	1	1	1	0	0	0	0	0	0	0	1	1	0	0
3	5	1	1	0	4	1	2	5000	2000	1	1500	500	5	3	0	0	0	0	0	1	1	1	0	1	1	1	0	0	1	0	0	0	0	0	1	1	1	0
3	2	1	1	1	1	1	2	30000	3000	1	1500	1500	10	3	0	0	0	0	1	1	0	1	1	0	1	1	1	0	1	0	0	0	0	1	1	1	1	0
5	5	1	1	0	1	1	2	1000	3000	1	1000	2000	6	3	0	0	0	0	1	1	0	0	1	0	0	0	0	1	1	0	0	0	0	0	1	1	0	0
4	3	1	1		1	1	2	2000	4000	1			2	3	0	0	0	0	0	0	0	1	0	0	0	1	0	1	0	0	0	0	1	0	0	1	1	0
5	4	1	1	0	1	1	2	2000	5000	1	1000	4000	1	3	0	0	0	0	0	0	1	1	0	0	0	0	0	0	1	0	0	0	1	0	0	1	2	0
4	1	1	1	0	1	1	2	3000	4000	1	1500	2500	2	4	0	0	0	0	0	0	1	1	0	0	0	1	1	0	1	0	0	0	1	0	0	1	1	0
6	7	1	1	0	1	1	2		8000	1	3000	5000	15	3	0	0	1	0	0	1	1	0	0	0	0	1	1	0	1	0	1	0	0	0	1	0	0	0
3	2	1	1	0	1	1	1	5000	800	0	800		3	2	0	0	0	0	0	0	1	1	0	0	0	1	1	0	1	0	1	0	1	0	0	1	1	0
6	4	1	1		1	0			3000	1	1000	2000	6	4	0	0	1	0	0	0	1	1	1	0	1	1	0	0	0	0	0	0	1	0	0	0	0	0
5	5	1	1	0	1	0			1500	1	500	1000	8	3	0	0	0	0	1	1	1	1	0	1	1	1	1	0	1	0	0	0	0	0	1	1	0	0
5	6	1	1	0	1	1	2	10000	10000	1	3000	7000	8	3	0	1	1	0	1	0	1	1	1	0	0	1	1	0	1	0	0	0	0	1	1	1	1	0
5	6	1	1	0	1	1	3	5000	5000	1	3000	2000	2	4	0	1	1	1	1	1	1	1	1	0	0	1	1	0	1	0	1	0	0	1	1	1	1	0
6	10	1	1	0	1	0	2	10000	5000	1	2000	3000	3	3	0	0	0	0	0	1	1	1	0	0	0	0	1	0	1	0	0	0	1	0	1	0	0	0
5		1	1	0	1	1	2		3000	0	3000		10	3	0	0	0	0	0	1	1	0	1	0	0	1	0	1	1	0	0	0	0	1	0	1	1	0
3	3	1	1	1		0			3000	1	2000	1000	8	3	0	0	1	0	1	0	0	0	0	0	0	0	1	0	0	0	0	0	0	0	0	0	0	0
5	6	1	1	0	1	1	2	3000	5000	1	1500	3500	6	3	0	0	0	0	0	0	1	0	0	0	0	0	1	0	0	0	0	0	0	0	0	1	1	0
5		1	1	0	1	1	2		4000	1	2000	2000	4	2	0	0	0	0	0	1	1	1	0	0	0	0	0	0	0		0	0	0	0	1	0	0	0
4				0	3	1	2	5000	1200	1	500	700	5	3	0	0	0	0	0	0	0	0	0	1	1	1	1	1	1	0	0	0	0	0	1	0	0	0
5		1	1	1	1	0			5000	1	1000	4000	3	3	0	0	0	0	0	1	0	0	0	0	0	0	0	0	0	0	0	0	0	0	0	0	0	0
3	3	1	1	1	1	1	1	5000	3000	0	3000		4	2	0	0	0	0	0	0	1	1	0	1	1	1	1	0	1	0	0	0	0	1	1	0	1	0
5	2	1	1	0	1	1		4000	6000	1	1500	4500	1	3	0	0	0	0	0	0	0	1	0	0	0	1	0	0	1	0	0	0	1	0	1	1	1	0
2	3	1	1	1		1	2	5000	12000	1	8000	4000	2	3	0	0	0	0	0	0	0	0	1	0	0	0	0	0	1	0	0	0	0	0	0	1	1	0
5		1	1	0	1	1	2	15000	2000	1	1000	1000		2	0	0	1	0	1	1	1	1	1	0	0	1	1	0	1	0	0	0	0	0	1	1	1
3		1	1	1	1	1	2		1500	1	800	700	12	2	0	0	0	0	1	1	0	1	1	0	0	1	1	0	0	0	1	0	1	1	1	1	0	0
3	1	1	1		1	1	2	5000	1000	0	1000		17	3	0	1	1	1	1	1	1	1	1	1	1	1	1	0	1	0	0	1	0	0	1	0	0	0
5		1	1	0	1	1	2	2000	2000	1		2000	3	1	0	0	1	0	1	1	0	1	1	0	0	0	1	0	1	0	1	0	0	0	1	0	1	0
5	6	1	1	0	1	1	2	5000					5	2	1	1	1	1	0	0	1	1	0	0	0	0	1	1	1	0	0	0	0	1	0	1	0	0
2	4	1	0	1	3	0			2000	1	500	1500	3	3	0	0	0		0	0	0	0	0	1	0	1	0	1	1	0	0	0	1	1	1	1	0	0
6	6	1	0	0		1	1	5000	10000	1	5000	5000	4	2	0	1	1	0	1	1	1	1	0	0	0	1	1	0	0	0	0	0	0	1	1	1	0	0
4	4	1	0	1	3	0			5000	0	5000		18	3	0	0	0	0	0	1	1	1	0	1	0	1	1	0	1	0	0	0	0	0	0	1	0	0
1	1	0		0	2	0			1000	1	500	500	5	3	0	0	0	0	0	0	0	0	0	0	0	1	0	1	0	0	0	0	0	0	1	0	1	0
2	4	1	0	0	3	0			800	0	800		5	3	0	0	0	0	0	0	1	1	0	0	1	0	0	1	0	0	1	0	0	0	0	0	1	0
8	5	1	0	0	3	1	1	15000	5500	1	5000	500	0	3	0	0	0	0	0	1	1	0	0	0	0	1	1	0	0	0	0	0	0	0	1	1	0	0
3	3	1	0	1	3		2	3000	1500	1	1500		3	2	0	0	0	0	0	0	1	0	1	0	0	0	0	1	1	0	0	0	0	0	1	0	1	0
2	2	1	0	1	3	1		7500	1500	1	500	1000	4	2	0	0	0	0	0	0	1	0	0	0	0	1	1	0	0	0	0	0	0	0	0	0	1	0
4	6	1	0	1	3	1	2	6000	2800	1	1500	1300	8	2	0	0	0	0	0	0	0	0	0	0	0	0	1	0	1	0	0	0	0	0	1	0	0	0
2	4	1	0	1	3	1	2	5000	6000	1	4000	2000	0.5	5	0	0	0	0	0	0	1	0	1	0	0	0	1	0	0	0	0	1	0	0	1	1	1	0
1	15	1	0	1	3	0			5000	1	3000	2000	3		0	0	0	0	0	0	0	0	0	0	0	1	0	0	1	0	1	0	0	0	1	1	0	0
1	1	1	0	1	3	0			5000	1	500	4500		3	0	0	0	0	0	0	1	1	0	1	1	1	0	0	1	0	0	1	0	0	1	1	1	0
1	2	1	0	1	3	0			2500	1	500	2000	8	2	0	0	0	0	0	0	0	0	0	0	0	1	0	1	1	0	0	0	0	1	0	1	1	0
3	3	1	0	1	3	1	2	3000	2000	1	1800	200	12	3	0	0	0	0	0	1	1	1	1	0	0	1	1	0	1	0	0	0	0	0	1	1	0	0
5	6	1	0	1	3	1	2	8000	6000	1	3500	2500	3	1	0	0	0	0	0	0	0	1	0	0	0	1	1	0	0	0	0	0	0	1	1	1	1	0
1	2	1	0	1	3	1	2	1200	500	0	500		4	3	0	0	0	0	0	0	0	1	1	1	1	1	0	1	1	0	0	0	0	0	1	1	1	0
2	4	1	0	1	4	1	2	1000	1500	1	500	1000	10	3	0	0	0	0	0	0	1	0	0	0	0	1	1	0	1	0	0	0	0	0	0	1	0	0
2	1	1	0	1	3	1	2	1600	2400	0	2400		5	2	0	0	0	0	0	0	1	1	1	0	0	1	1	0	0	0	1	0	0	0	1	1	1	0
4	4	1	0	0	3	1	2	2000	3000	1	1500	1500	3	3	0	0	0	0	1	0	0	0	1	0	1	1	1	0	1	0	1	0	0	0	0	0	1	0
4	2	1	0	1	3	1	2	3000	5000	1	500	4500	4	3	0	0	0	0	0	0	1	1	0	1	1	1	1	0	1	0	0	0	0	0	1	1	1	0
3	4	0	0	0	2	1	1	1500	5000	1	2000	3000	5		0	0	1	1	1	1	1	1	1	1	0	0	0	0	1	0	0	0	1	0	0	1	1	0
6	4	1	0	1	3	0		40000	3000	1	1000	2000	4	3	0	0	1	0	0	0	1	1	1	1	0	1	1	0	1	0	0	0	1	0	1	1	1	0
4	6	0	0	0	2	1	1	2000	5000	1	2000	3000	7	2	0	0	0	1	1	0	1	0	1	1	0	1	0	0	1	0	1	0	1	1	0	1	1	0
5	3	0		0	2	1	2	2000	6000	1	4000	2000	7	2	0	1	1	1	1	1	0	1	1	0	1	0	1	0	1	0	1	0	0	1	1	0	0	0
1	1	0	0	0	3	1	2	2000	3000	1	1500	1500	4	2	0	0	0	0	0	0	0	1	0	0	0	0	1	0	1	0	0	0	1	0	0	0	0	0
3	3	1	0	0	2	1	2	4000	2000	1	1000	1000	1	4	0	0	0	0	0	0	1	1	1	0	0	0	0	1	1	0	0	0	0	0	1	1	0	0
2	4	1	0	1	2	1	2	1000	1000	0	1000		3	2	0	0	0	0	0	0	0	1	0	0	0	1	0	1	1	0	0	0	1	0	0	1	1	0
5	4	1	0	0	2	1	2	4000	3000	0	3000		5	2	0	0	1	0	0	0	1	1	0	1	0	1	1	0	0	0	0	0	0	1	1	1	1	0
1	1	1	0	0	2	0			4000	1	500	3500	3	2	0	0	0	0	0	0	1	1	1	0	1	1	1	0	0	0	1	0	0	0	1	0	0	0
1	1	1	0	1	2	1	2	3000	1000	0	1000		8	3	0	0	0	0	0	0	1	1	1	1	1	1	0	0	1	0	1	0	0	0	1	0	0	0
2		1	0	1	2	0			26000	1	2000	24000	0.67	3	0	0	0	0	0	1	1	0	1	0	0	1	1	0	0	0	0	0	1	0	0	1	0	0
1	3	0		1	2	1	1	5000	13000	1	1000	12000		2	0	0	0	0	1	1	1	1	0	0	1	1	1	0	1	0	0	0	1	1	0	1	1	0
4	5	1	0	1	2	1	2	5000	2000	1	800	1200	5	2	0	0	0	0	0	0	1	0	0	0	0	1	1	0	1	0	0	0	0	0		1	1	0
4	5	1	0	0	2	1	2	5000	5000	1	1500	3500	15	3	0	1	0	1	0	0	1	1	1	1	0	1	1	0	0	0	1	0	0	0	1	1	0	0
4	4	1	0	1	2	1	2	25000	10000	1	1000	9000	2	2	0	1	0	0	1	0	1	1	0	0	0	1	1	0	0	0	0	0	0	1	0	0	1	0
4	3	1	0	0	2	1	1	30000	25000	1	20000	5000	10	2	0	1	1	0	0	0	1	1	0	0	0	0	1	0	0	0	1	0	0	0	0	0	0	0
1	1	0			2	1	1	5000	2000	1	1000	1000	18	2	0	0	0	0	0	0	1	1	1	1	1	1	1	10	0	0	1	0	0	0	1	1	0	0
5	4	1	0	0	2	1	2	3000	2500	0	2500		4	3	0	0	1	0	0	1	1	1	0	1	0	1	1	1	1	0	1	1	0	1	1	1	1	0
3	3	1	0	0	2	1	2	15000	4000	1	2000	2000	5	2	0	0	0	1	1	0	0	1	0	0	1	1	1	0	0	1	1	0	0	0	1	1	0	0
3	4	1	0	1	2	0			10000	0	10000		10	3	1	0	0	0	1	1	1	0	1	0	0	1	1	0	1	0	1	0	1	0	1	1	0	0
1	3	0			3	0			2500	1	2000	500	4	3	0	0	0	0	0	0	0	0	1	0	0	1	0	1	1	0	0	0	1	0	0	1	1	0
1	1	0			3				1200	1	500	700	5	3	0	0	0	0	0	0	0	0	0	0	0	1	0	1	0	0	0	0	1	0	0	1	1	0
3	7	0			3	1	2	10000	20000	1	5000	15000	3	2	0	0	0	0	0	0	1	0	0	1	1	1	0	1	1	0	0	0	0	0	1	1	1	0
3	6	0			3	0			5000	1	2500	2500		3	0	0	0	0	0	0	1	0	0	0	0	1	0	1	1	0	0	0	0	0	1	1	1	0
1	2	0			3	1	2	10000	1000	0	1000			3	0	0	0	0	0	0	1	0	0	1	0	0	0	1	1	0	0	0	0	0	1	1	0	0
1	5	0			3	0			550	0	550			2	0	0	0	0	0	0	0	0	0	0	0	1	0	0	0	0	0	0	0	0	1	1	1	0
3	1	0			3	0			2000	1	800	1200	10	3	0	0	1	0	0	0	0	0	0	0	0	1	1	0	1	0	0	0	0	0	1	1	0	0
1	5	0			3	0			1000	0	1000		4	3	0	0	0	0	0	0	0	0	0	0	0	1	0	1	1	0	0	0	0	0	1	1	0	0
1	2	0			3				1500	1	700	800	4	3	0	0	0	0	0	0	0	0	0	0	0	0	0	1	1	0	0	0	0	0	1	1	1	0
1	2	0			3	0			2000	1	500	1500	4	3	0	0	0	0	0	0	1	0	0	1	0	1	0	1	1	0	0	0	1	0	0	1	1	0
1		0			3				400	0	400		7	3	0	0	0	0	0	0	0	0	0	0	0	1	0	1	1	0	0	0	0	0	1	1	1	0
5		0	0		3	1	2	2500	3000	1	2000	1000	4	2	0	0	0	0	0	0	1	1	1	0	0	1	1	1	0	0	0	0	0	0	0	1	1	0
1	2	0			3	1	2	3000	1200	0	1200		10	3	0	0	0	0	0	0	0	0	0	1	0	1	0	1	1	0	0	0	0	0	1	1	1	0
5	6	0			3	0			2000	1	1000	1000	6	3	0	0	0	0	0	0	0	1	0	0	0	1	0	0	0	0	0	0	0	0	1	1	0	0
3	5	0			3	1			4000	1	1500	2500	6	3	0	0	0	0	0	1	0	0	0	0	0	0	1	0	1	0	0	0	0	0	0	1	0	0
5	4	0			3	1	2	7000	6000	1	3000	3000	4	2	0	0	0	0	1	1	0	0	0	0	0	0	1	0	0	0	0	0	1	0	0	1	0	0
3	3	0		0	4	1	2	1500	2000	1	500	1500	3	3	0	0	0	0	0	0	1	0	1	0	0	1	0	1	0	0	1	0	0	0	1	1	1	0
5	5	0		0	4	1	2	3000	2000	1	1500	500	3	3	0	0	1	0	1	1	0	1	1	0	0	1	0	1	0	0	0	0	0	1	1	1	0	0
5	5	0		0	3	1	2	6000	3000	1	1500	1500	4	3	0	0	0	0	1	1	0	1	0	0	1	1	0	1	1	0	1	0	1	0	1	1	0	0
4	2	0		0	3	1	2	6000	4000	1	1000	3000	1	2	0	0	0	0	0	0	0	1	0	0	0	1	1	0	1	0	1	0	1	0	0	1	1	0
2	2	0		0	3	1	1	3000	4000	1	2000	2000	4	1	0	0	0	0	0	0	1	1	0	0	0	0	1	0	1	0	0	0	1	0	0	1	1	0
4	4	0		1	3	1	2	2000	4500	1	1000	3500	1	3	0	0	0	0	0	0	1	1	0	0	0	0	1	0	1	0	0	0	1	0	0	1	1	0
3	4	0		1	3	1	1	6000	3000	1	1500	1500		3	0	0	0	0	0	0	1	0	0	0	0	1	1	0	0	0	0	0	1	0	1	1	1	0
5	4	0	0	0	5	1	2	2500					4	3	0	0	0	0	0	0	0	0	0	0	0	0	1	0	1	0	0	0	1	0	0	1	1	0
5		0		1	3	1	2	4000	3000	1	1000	2000	0.5	2	0	0	0	0	0	0	0	1	0	0	0	1	0	1	1	0	0	0	1	0	0	1	1	0
1	2	0			4	1	2	4000	2000	0	2000		2	3	0	0	0	0	0	0	1	0	1	0	0	1	0	1	1	0	0	0	0	0	1	0	1	0
3	8	0	0	1	3	1	2		16000	1	5000	11000	6	3	0	0	0	0	0	0	1	0	1	0	1	1	1	0	1	0	0	0	0	0	1	0	1	0
4	1	0			3	0			3000	1	1500	1500	6	2	0	0	0	0	0	0	1	0	0	1	0	1	1	0	1	0	0	0	0	0	1	1	0	0
3		0			4	1	2	6000	500	0	500		12	3	0	0	1	1	1	1	0	1	0	1	1	1	1	0	0	0	1	0	0	0	0	1	0	0
3	2	0		0	3	1	2	5000	2000	1	1000	1000	10	4	0	0	0	1	0	1	1	1	0	1	1	1	1	0	1	0	1	0	1	1	1	1	0	0
3	3	0			3	1	2	3000	2500	1	1000	1500	5	3	0	0	0	0	0	0	0	0	0	1	1	1	0	0	1	0	0	0	0	0	0	1	1	0
5	1	0		1	3	1	2	3000	4000	1	1000	3000	2	2	0	0	0	0	0	0	1	1	0	0	0	1	0	0	1	0	0	0	1	0	0	1	1	0
7	7	1	0	0	4	1	2	1500	5000	1	1000	4000	5	3	0	1	0	1	1	1	1	1	1	1	1	1	1	0	1	0	0	0	0	0	1	1	1	0
5	3	0		0	3	1	2	3000	3500	1	600	2900	14	3	0	0	1	1	0	1	1	1	1	1	1	1	1	0	0	0	1	0	1	0	1	1	0	0
3	4	0		0	4	1	2	1500	2000	0	2000		4	3	0	0	0	0	0	0	1	0	0	1	1	1	1	0	1	0	1	0	0	1	1	1	0	0
5	3	0			3	1	2	3000	4500	1	1000	3500	5	3	0	1	0	0	0	1	1	0	1	1	1	1	0	0	0	1	0	1	0	1	1	0	0	0
4	3	0			3	1	2	4000	2200	1	700	1500	6	3	0	0	0	0	0	0	1	0	0	0	0	1	1	0	0	0	1	0	1	1	1	1	0	0
3	8	0			3	1	2		8000	1	2000	6000	6	3	0	0	0	0	0	0	1	0	0	0	0	1	1	0	1	0	0	0	1	0	1	1	0	0
3	2	0		0	3	1	2	6000	750	0	750		9	3	0	0	0	0	0	1	1	1	1	1	0	1	1	0	1	0	0	0	0	1	1	0	0	0
3	4	0			3	1	1	2000	1500	0	1500		6	3	0	0	0	0	0	1	1	1	0	0	0	1	0	0	0	0	1	0	0	0	1	1	0	0
6	4	0		0	3	1	2	5000	2500	1	500	2000	1	3	0	0	0	0	1	0	1	1	1	1	0	1	0	1	1	0	1	0	0	1	0	1	1	0
1		0	0	0	3	1	1	1500	6000	1	2500	3500	5	2	0	0	0	0	1	1	0	1	1	1	0	1	1	0	1	0	0	0	0	0	0	0	1	0
4	4	0	0	0	3	1	2	5000	2880	1	1000	1880	4	1	0	0	0	0	0	1	0	0	0	0	0	0	0	0	1	0	0	0	0	0	1	1	0	0
4	5	0			4	1	2	5000	1000	0	1000		2	3	0	0	1	0	1	1	1	1	1	1	1	1	1	0	1	0	0	1	1	0	1	1	1	0
4	3	0			3	1	4	15000	1200	1	500	700	4	3	0	0	1	0	0	1	1	0	0	0	0	1	1	0	0	0	1	0	0	0	1	1	1	0
3	3	0			3	1	2	3000	2000	1	1000	1000	6	3	0	0	0	0	0	0	1	1	1	1	0	1	1	0	1	0	0	1	0	0	0	1	0	0
4	4	0			3	1	2	5000	3000	1	1500	1500	2	3	0	0	0	0	0	0	1	0	0	0	0	1	0	1	0	0	0	0	1	0	0	1	0	1
5	4	0			3		2	6000	4000	1	2000	2000	2	3	0	0	0	0	0	1	1	0	0	0	0	1	1	0	0	0	0	0	1	0	0	1	1	1
5	5	0		1	3	1	2	8000	3500	1	2000	1500	3	2	0	0	0	0	1	1	0	1	0	0	0	1	1	0	1	0	0	0	1	0	0	1	1	1
2		0			3	0			5000	0	5000		3	3	0	0	0	0	1	0	1	0	0	0	0	1	0	1	0	0	0	0	0	1	0	0	1	0
3		0			3	1	1	2000	4000	1	1000	3000	5	3	0	0	0	0	0	0	0	1	0	0	0	0	0	0	0	0	0	0	0	0	1	1	0	0
6	5	0		0	3	1	2	7500	3000	0	3000		14	3	0	0	0	0	0	1	0	0	0	1	0	1	1	0	0	0	1	0	0	0	0	1	0	0
3	5	0			3	1	2	5000	3200	1	1000	2200	5	2	0	0	0	0	0	0	1	1	0	0	1	1	1	0	0	0	1	0	1	0	0	0	0	0
2		0		0	3	1	1	1500	2000	0	2000		3	2	1	0	0	0	0	1	0	1	1	0	1	1	0	1	1	0	0	0	0	0	1	1	1	0
4	4	0		0	3	1	2	16000	3000	1	1000	2000	4	3	0	1	1	0	1	1	1	1	0	0	0	1	1	0	1	0	1	0	0	0	1	1	0	0
2	1	0			3	1	2		2600	1	1000	1600	4	3	0	0	0	0	0	1	0	1	0	1	1	1	0	0	0	0	1	0	0	0	1	1	0	0
1	1	0	0	0	3	0			5000	1	1000	4000	1	3	0	0	0	0	0	0	0	0	1	1	1	1	0	1	1	0	0	0	0	0	0	1	0	0
4	8	0		0	3	1	2	6000	4000	0	4000		19	3	0	0	0	1	1	1	1	1	0	1	1	1	1	0	1	0	0	0	0	0	1	1	0	0
2	6	0			3	1	2	4000	2000	1	1500	500	5	3	0	0	1	0	0	0	1	1	0	1	0	1	1	0	1	0	0	0	1	0	0	1	0	0
5	3	0	0	0	3	0			2000	1	1000	1000	5	1	0	0	0	0	0	0	1	0	0	0	0	0	0	1	1	0	0	0	0	0	1	1	0	0
1	2	0	0	0	3	1	2	3000	1000	1	500	500	4	3	0	0	0	0	0	0	1	0	1	0	1	1	1	0	1	0	0	0	0	0	1	1	1	0

## Sheet: Legend
DATA LEGEND
A1	Type of house/apartment
A2	Number of occupants
B1	Do you have a meter installed in your apartment?
B2a	If yes, is it a prepeaid meter?
B3	Do you share your meter?
B6	How do you pay for the electricity?
B7	Do you have alternative energy sources
B8	If yes, which type of alternative energy source do you have
B9	How much does it cost to run your petrol/diesel generators mothly?
C1	How much do you pay PHCN monthly for energy used?
C2	Do you think your monthly energy bill is too much?
C3	How much do you think you should pay mothly?
C4	Difference between C1 and C3
D1	Average number of hours of electricity supply per day
D2	Quality of voltage supply
F1	Bath water heater
F2	Air conditioner
F3	Washing machine
F4	Microwave oven
F5	Deep freezer
F6	Pumping Machine
F7	Fridge
F8	Blender
F9	Stabilizer/UPS
F10	Electric cooker
F11	Electric kettle
F12	Electric Iron
F13	Flat screen TV
F14	Tube TV
F15	VCD/DVD
F16	Photocopier/Printer
F17	Laptop
F18	Desktop computer
F19	Incadescent bulb
F20	Flourescent tube
F21	Energy saving bulb
F22	Electric fan
F23	Radio
F24	Others
GENERAL
1	Yes
0	No
	No Response
1	1 Room
2	1 Room & Parlour
3	1 Room & Parlour Self Contained
4	2 Bedroom Flat
5	3 Bedroom Flat
6	4 Bedroom Flat
7	Duplex
8	Others
1	Prepaid Meter
2	Analog PHCN Meter
3	Estimated PHCN Bill
4	Payment to PHCN Officials without Bill/Receipt
5	I do not pay
1	Very Low
2	Low
3	Normal
4	High
5	Very High
	No Response
2	Diesel Generator
3	Petrol Generator
4	Battery and Inverter
5	Solar Panal, Battery and Inverter
6	Others
	No Response
